# Supplementary material for: A Comparative Analysis Between Paper-Based and Online Surveys on Parental Attitudes Towards Childhood Vaccinations
Source: Children (Basel). 2025 Aug 31;12(9):1161. doi: 10.3390/children12091161 (PMC12468559; doi:10.3390/children12091161)
Supplement: Supplementary file 1 [file children-12-01161-s001.zip]

Archive with 1 entries (1 files):
- children-3815388-supplementary.pdf
